# Supplementary material for: The feasibility of pragmatic influenza vaccine randomized controlled real-world trials in Denmark and England
Source: NPJ Vaccines. 2022 Feb 23;7:25. doi: 10.1038/s41541-022-00444-6 (PMC8866398; doi:10.1038/s41541-022-00444-6)
Supplement: Supplementary file 2 — Supplementary Data 1 [file 41541_2022_444_MOESM2_ESM.xlsx]

## Sheet: Code lists
Cardiovascular	Codelist
CV: cardiac [total]
Hypertensive heart disease	CVC1
Hypertensive heart and renal disease	CVC2
Myocardial infarction	CVC3
Subsequent myocardial infarction	CVC4
Ischaemic cardiomyopathy	CVC5
Acute pericarditis	CVC6
Other diseases of pericardium	CVC7
Acute and subacute endocarditis	CVC8
Endocarditis and heart valve disorders in diseases classified elsewhere	CVC9
Acute myocarditis	CVC10
Myocarditis in diseases classified elsewhere	CVC11
Cardiomyopathy	CVC12
Cardiac arrest	CVC13
Heart failure	CVC14
CV: vascular [total]
Subarachnoid haemorrhage;	CVV1
Intracerebral haemorrhage;	CVV2
Other nontraumatic intracranial haemorrhage;	CVV3
Cerebral infarction	CVV4
Stroke, not specified as haemorrhage or infarction	CVV5
Occlusion and stenosis of precerebral arteries, not resulting in cerebral infarction;	CVV6
Occlusion and stenosis of cerebral arteries, not resulting in cerebral infarction	CVV7
Other cerebrovascular diseases	CVV8
Cerebrovascular disorders in diseases classified elsewhere;	CVV9
Sequelae of cerebrovascular disease	CVV10
CV: arrythmia [total]
Atrial fibrillation and flutter	CVA1
Other cardiac arrhythmias	CVA2
Respiratory [total]
Influenza	R1
Unspecified chronic bronchitis	R2
Emphysema	R3
Other chronic obstructive pulmonary disease	R4
Asthma	R5
Respiratory failure, not elsewhere classified	R6
Pneumonia	R7
Diabetic exacerbations [total]
Type 1 diabetes mellitus with coma	D1
Type 2 diabetes mellitus with coma	D2
Malnutrition-related diabetes mellitus with coma	D3
Other specified diabetes mellitus with coma	D4
Unspecified diabetes mellitus with coma	D5
Type 1 diabetes mellitus with ketoacidosis	D6
Type 2 diabetes mellitus with ketoacidosis	D7
Malnutrition-related diabetes mellitus with ketoacidosis	D8
Other specified diabetes mellitus with ketoacidosis	D9
Unspecified diabetes mellitus with ketoacidosis	D10
Other hypoglycaemia	D11
Hypoglycaemia, unspecified	D12
Abnormal glucose tolerance test	D13
High-risk group
Diabetes	HR1
Glucose lowering medication	HR01
Endocrine disorders	HR2
Respiratory disorders	HR3
Asthma	HR4
Liver disorders	HR5
Kidney disorderS	HR6
Neurological disorders	HR7
Blood disorders	HR8
Any condition compromising breathing	HR9
Cardiovascular	HR10
Immunocompromised	HR11
Flu Vaccine
Flu vaccine Medical codes:	V1
Flu vaccine Product codes:	V01
Control group
1) Malignant neoplasms of digestive organs	C1
2) Transport accidents or Other external causes of accidental injury	C2

## Sheet: cva1
medcodeid	medcode	readcode	term	snomedctdescriptionid	originalreadcode	cleansedreadcode	snomedctconceptid	release	emiscodecategoryid	term_lower	clinical	referral	test	databasebuild	immunisation	removecode	movetolist	keyterm
3299911000006116			AF - Atrial fibrillation	1230726010	^ESCTAF329991		49436004		32	af - atrial fibrillation
5669591000006113			AF - Paroxysmal atrial fibrillation	421232012	^ESCTAF566959		282825002		32	af - paroxysmal atrial fibrillation
1823951000006111			Atrial fibrillation confirmed	1823951000006111	EMISNQAT22		1823951000006107		27	atrial fibrillation confirmed
7803641000006113			Atrial flutter type 1	3320802010	^ESCTAT780364		720448006		32	atrial flutter type 1
9868941000006116			Atrial flutter type 2	3323015018	^ESCTAT986894		15964901000119107		32	atrial flutter type 2
7803631000006115			Atrial flutter type I	3320801015	^ESCTAT780363		720448006		32	atrial flutter type i
9868951000006119			Atrial flutter type II	3323016017	^ESCTAT986895		15964901000119107		32	atrial flutter type ii
2608251000000116			Atypical atrial flutter	3322864015	G5739		15964901000119107		32	atypical atrial flutter
4586641000006111			EKG: atrial flutter	3300082019	^ESCTEK458664		164890007		3	ekg: atrial flutter
4586611000006112			Electrocardiographic atrial fibrillation	3300048013	^ESCTEL458661		164889003		3	electrocardiographic atrial fibrillation
4586631000006118			Electrocardiographic atrial flutter	3300081014	^ESCTEL458663		164890007		3	electrocardiographic atrial flutter
5669611000006119			Intermittent atrial fibrillation	421234013	^ESCTIN566961		282825002		32	intermittent atrial fibrillation
5057281000006117			NRAF - Non-rheumatic atrial fibrillation	350466010	^ESCTNR505728		233911009		32	nraf - non-rheumatic atrial fibrillation
5669601000006117			PAF - Paroxysmal atrial fibrillation	421233019	^ESCTPA566960		282825002		32	paf - paroxysmal atrial fibrillation
2608211000000115			Typical atrial flutter	3320796013	G5738		720448006		32	typical atrial flutter
256478018	3757	3272.00	ECG: atrial fibrillation	256478018	3272	3272.00	164889003		3	ecg: atrial fibrillation	8944	1140	100806	February 2009	0
256479014	6771	3273.00	ECG: atrial flutter	256479014	3273	3273.00	164890007		3	ecg: atrial flutter	1730	323	5094	February 2009	0
783761000006118	9479	7936A00	Implant intravenous pacemaker for atrial fibrillation	271235013	7936A	7936A00	175146007		32	implant intravenous pacemaker for atrial fibrillation	138	3	0	February 2009	0
865521000006116		7936A99	Pacer controlled atrial fibril	865521000006116	7936A-99	7936A99	175146007		32	pacer controlled atrial fibril
1587611000006119	84152	793M100	Perc transluminal ablation of atrial wall for atrial flutter	3032484016	793M1	793M100	707832008		32	perc transluminal ablation of atrial wall for atrial flutter	1262	2	0	February 2009	0
1587631000006113	86416	793M300	Perc translum ablat conduct sys heart for atrial flutter NEC	3032484016	793M3	793M300	707832008		32	perc translum ablat conduct sys heart for atrial flutter nec	548	0	0	February 2009	0
300130013	2212	G573.00	Atrial fibrillation and flutter	300130013	G573	G573.00	195080001		32	atrial fibrillation and flutter	173542	13077	6	February 2009	0
82343012	1664	G573000	Atrial fibrillation	82343012	G5730	G573000	49436004		32	atrial fibrillation	477735	22836	103	February 2009	0
9988012	1757	G573100	Atrial flutter	9988012	G5731	G573100	5370000		32	atrial flutter	23118	1151	0	February 2009	0
421235014	1268	G573200	Paroxysmal atrial fibrillation	421235014	G5732	G573200	282825002		32	paroxysmal atrial fibrillation	79378	3068	3	February 2009	0
350465014	35127	G573300	Non-rheumatic atrial fibrillation	350465014	G5733	G573300	233911009		32	non-rheumatic atrial fibrillation	188	0	0	February 2009	0
636721000000112	96277	G573400	Permanent atrial fibrillation	2793259018	G5734	G573400	440028005		32	permanent atrial fibrillation	343	3	0	April 2009	0
636701000000115	96076	G573500	Persistent atrial fibrillation	2793372019	G5735	G573500	440059007		32	persistent atrial fibrillation	608	4	0	February 2009	0
2675306013	107472	G573600	Paroxysmal atrial flutter	2675306013	G5736	G573600	427665004		32	paroxysmal atrial flutter	277	7	0	December 2013	0
300132017	23437	G573z00	Atrial fibrillation and flutter NOS	300130013	G573z	G573z00	195080001		32	atrial fibrillation and flutter nos	1732	36	0	February 2009	0

## Sheet: cva2
medcodeid	medcode	readcode	term	snomedctdescriptionid	originalreadcode	cleansedreadcode	snomedctconceptid	release	emiscodecategoryid	term_lower	clinical	referral	test	databasebuild	immunisation	removecode	movetolist	keyterm
1230146013	4044	G57..00	Cardiac dysrhythmias	2972846019	G57	G57..00	698247007		32	cardiac dysrhythmias	8495	1074	1	February 2009	0
1230147016	6503	G57..11	Cardiac arrhythmias	2972872011	G57-1	G57..11	698247007		32	cardiac arrhythmias	12863	1485	0	February 2009	0
991651000006115		G57..99	Cardiac dysrhythmias NOS	991651000006115	G57-99	G57..99	44808001		32	cardiac dysrhythmias nos
111643014	4940	G570.00	Paroxysmal supraventricular tachycardia	111643014	G570	G570.00	67198005		32	paroxysmal supraventricular tachycardia	12949	483	0	February 2009	0
884361000006119		G570.99	Parox. supravent. tachycardia	884361000006119	G570-99	G570.99	67198005		32	parox. supravent. tachycardia
300106011	1297	G570000	Paroxysmal atrial tachycardia	300106011	G5700	G570000	195069001		32	paroxysmal atrial tachycardia	5595	192	0	February 2009	0
300110014	23647	G570100	Paroxysmal atrioventricular tachycardia	300110014	G5701	G570100	195070000		32	paroxysmal atrioventricular tachycardia	210	1	0	February 2009	0
300111013	51845	G570200	Paroxysmal junctional tachycardia	300111013	G5702	G570200	195071001		32	paroxysmal junctional tachycardia	57	2	0	February 2009	0
300114017	29491	G570300	Paroxysmal nodal tachycardia	300114017	G5703	G570300	195072008		32	paroxysmal nodal tachycardia	345	23	0	February 2009	0
300119010	35124	G570z00	Paroxysmal supraventricular tachycardia NOS	111643014	G570z	G570z00	67198005		32	paroxysmal supraventricular tachycardia nos	355	11	0	February 2009	0
110733013	3418	G571.00	Paroxysmal ventricular tachycardia	110733013	G571	G571.00	66657009		32	paroxysmal ventricular tachycardia	6553	316	1	February 2009	0
42864016	7794	G571.11	Ventricular tachycardia	42864016	G571-1	G571.11	25569003		32	ventricular tachycardia	3914	85	0	February 2009	0
884371000006114		G571.99	Paroxysmal ventric. tachyc.	884371000006114	G571-99	G571.99	66657009		32	paroxysmal ventric. tachyc.
300126010	25266	G572.00	Paroxysmal tachycardia unspecified	20726010	G572	G572.00	12026006		32	paroxysmal tachycardia unspecified	1189	14	0	February 2009	0
20729015	60047	G572000	Essential paroxysmal tachycardia	20729015	G5720	G572000	12026006		32	essential paroxysmal tachycardia	23	0	0	February 2009	0
20728011	70366	G572100	Bouveret-Hoffmann syndrome	20728011	G5721	G572100	12026006		32	bouveret-hoffmann syndrome	3	0	0	February 2009	0
300129015	1381	G572z00	Paroxysmal tachycardia NOS	20726010	G572z	G572z00	12026006		32	paroxysmal tachycardia nos	8115	870	2	February 2009	0
300133010	4374	G574.00	Ventricular fibrillation and flutter	300133010	G574	G574.00	195083004		32	ventricular fibrillation and flutter	756	13	0	February 2009	0
119481012	4827	G574000	Ventricular fibrillation	119481012	G5740	G574000	71908006		32	ventricular fibrillation	1559	61	0	February 2009	0
178509016	5484	G574100	Ventricular flutter	178509016	G5741	G574100	111288001		32	ventricular flutter	47	4	0	February 2009	0
300134016	41916	G574z00	Ventricular fibrillation and flutter NOS	300133010	G574z	G574z00	195083004		32	ventricular fibrillation and flutter nos	12	0	0	February 2009	0
55752016	7457	G576.00	Ectopic beats	55752016	G576	G576.00	33413000		32	ectopic beats	15123	801	0	February 2009	0
214431000006114	3909	G576.11	Premature beats	55751011	G576-1	G576.11	33413000		32	premature beats	350	20	0	February 2009	0
884381000006112		G576.99	Ectopic beats/extrasystoles	884381000006112	G576-99	G576.99	33413000		32	ectopic beats/extrasystoles
395770011	2249	G576000	Ectopic beats unspecified	55752016	G5760	G576000	33413000		32	ectopic beats unspecified	5727	613	3	February 2009	0
49718019	2579	G576011	Extrasystoles	49718019	G5760-1	G576011	29717002		32	extrasystoles	5606	403	2	February 2009	0
117041000006118	19979	G576100	Supraventricular ectopic beats	1232474018	G5761	G576100	63593006		32	supraventricular ectopic beats	2500	78	1	February 2009	0
2619422017	4802	G576200	Ventricular ectopic beats	2619422017	G5762	G576200	17338001		32	ventricular ectopic beats	18305	1150	57	February 2009	0
426568019	9023	G576300	Atrial premature depolarization	426567012	G5763	G576300	287057009		32	atrial premature depolarization	238	17	0	February 2009	0
374316010	29654	G576400	Junctional premature depolarization	374315014	G5764	G576400	251164006		32	junctional premature depolarization	40	8	0	February 2009	0
374331018	31809	G576500	Ventricular premature depolarization	374330017	G5765	G576500	251175005		32	ventricular premature depolarization	132	12	0	February 2009	0
300155019	27413	G576z00	Ectopic beats NOS	49716015	G576z	G576z00	29717002		32	ectopic beats nos	658	35	1	February 2009	0
119267012	426	G577.00	Sinus arrhythmia	119267012	G577	G577.00	71792006		32	sinus arrhythmia	3106	115	1	February 2009	0
2920703018	109821	G578.00	Atrial standstill	2920703018	G578	G578.00	450919004		32	atrial standstill	2	0	0	July 2015	0
395771010	7827	G57y.00	Other cardiac dysrhythmias	2972872011	G57y	G57y.00	698247007		32	other cardiac dysrhythmias	3120	405	19	February 2009	0
194271000006110	27463	G57y.11	Pulsus alternans	71437017	G57y-1	G57y.11	42807005		32	pulsus alternans	50	5	0	February 2009	0
371119011	9563	G57y.12	Pulse missed beats	371119011	G57y-2	G57y.12	248629002		32	pulse missed beats	1279	60	3	February 2009	0
371120017	4772	G57y.13	Skipped beat	371120017	G57y-3	G57y.13	248629002		32	skipped beat	694	50	4	February 2009	0
371151012	4421	G57y.14	Heart beats irregular	477420018	G57y-4	G57y.14	361137007		32	heart beats irregular	20496	2887	6	February 2009	0
884391000006110		G57y.99	Cardiac dysrhythmias NOS	884391000006110	G57y-99	G57y.99	682581000000105		32	cardiac dysrhythmias nos
2576883015	95919	G57y200	Brugada syndrome	2576883015	G57y2	G57y200	418818005		32	brugada syndrome	545	37	0	February 2009	0
60214017	5576	G57y300	Sick sinus syndrome	60214017	G57y3	G57y300	36083008		32	sick sinus syndrome	6064	261	0	February 2009	0
300163018	7410	G57y400	Sinoatrial node dysfunction NOS	498734013	G57y4	G57y400	60423000		32	sinoatrial node dysfunction nos	661	20	0	February 2009	0
119266015	8651	G57y600	Nodal rhythm disorder	119266015	G57y6	G57y600	71792006		32	nodal rhythm disorder	235	16	0	February 2009	0
19216010	7005	G57y700	Sinus tachycardia	19216010	G57y7	G57y700	11092001		32	sinus tachycardia	23751	1078	6	February 2009	0
300166014	9515	G57y800	Bigeminal pulse	300166014	G57y8	G57y800	195103000		32	bigeminal pulse	1642	231	0	February 2009	0
300167017	1536	G57y900	Supraventricular tachycardia NOS	11705016	G57y9	G57y900	6456007		32	supraventricular tachycardia nos	61842	4246	0	February 2009	0
300168010	31690	G57yA00	Re-entry ventricular arrhythmia	300168010	G57yA	G57yA00	195105007		32	re-entry ventricular arrhythmia	144	3	0	February 2009	0
300169019	31133	G57yz00	Other cardiac dysrhythmia NOS	2972872011	G57yz	G57yz00	698247007		32	other cardiac dysrhythmia nos	224	6	0	February 2009	0
300170018	1535	G57z.00	Cardiac dysrhythmia NOS	2972872011	G57z	G57z.00	698247007		32	cardiac dysrhythmia nos	11456	1961	0	February 2009	0
884401000006112		G57z.99	Cardiac dysrhythmias NOS	884401000006112	G57z-99	G57z.99	630621000000100		32	cardiac dysrhythmias nos

## Sheet: cvc1
medcodeid	medcode	readcode	term	snomedctdescriptionid	originalreadcode	cleansedreadcode	snomedctconceptid	release	emiscodecategoryid	term_lower	clinical	referral	test	databasebuild	immunisation	removecode	movetolist	keyterm
3768511000006114			Benign hypertensive heart disease without congestive heart failure	129404019	^ESCTBE376851		77970009		32	benign hypertensive heart disease without congestive heart failure
3552531000006110			HHD - Hypertensive heart disease	499930018	^ESCTHH355253		64715009		32	hhd - hypertensive heart disease
3852501000006115			Malignant hypertensive heart disease with congestive heart failure	137848017	^ESCTMA385250		83105008		32	malignant hypertensive heart disease with congestive heart failure
107545013	16292	G21..00	Hypertensive heart disease	107545013	G21	G21..00	64715009		32	hypertensive heart disease	4002	58	1	February 2009	0
90135019	50157	G210.00	Malignant hypertensive heart disease	90135019	G210	G210.00	54225002		32	malignant hypertensive heart disease	31	0	0	February 2009	0
728681000006116	95334	G210000	Malignant hypertensive heart disease without CCF	60617018	G2100	G210000	36315003		32	malignant hypertensive heart disease without ccf	4	0	0	February 2009	0
728671000006119	72668	G210100	Malignant hypertensive heart disease with CCF	1236017010	G2101	G210100	83105008		32	malignant hypertensive heart disease with ccf	5	0	0	February 2009	0
299650019	103046	G210z00	Malignant hypertensive heart disease NOS	90135019	G210z	G210z00	54225002		32	malignant hypertensive heart disease nos	8	0	0	October 2011	0
60444016	52427	G211.00	Benign hypertensive heart disease	60444016	G211	G211.00	36221001		32	benign hypertensive heart disease	44	0	0	February 2009	0
504911000006115	61660	G211000	Benign hypertensive heart disease without CCF	129404019	G2110	G211000	77970009		32	benign hypertensive heart disease without ccf	13	0	0	February 2009	0
504901000006118	52127	G211100	Benign hypertensive heart disease with CCF	299653017	G2111	G211100	194767001		32	benign hypertensive heart disease with ccf	87	0	0	February 2009	0
299654011	105938	G211z00	Benign hypertensive heart disease NOS	60444016	G211z	G211z00	36221001		32	benign hypertensive heart disease nos	7	0	0	April 2013	0
741661000006118	31464	G21z.00	Hypertensive heart disease NOS	107545013	G21z	G21z.00	64715009		32	hypertensive heart disease nos	136	2	0	February 2009	0
741691000006114	61166	G21z000	Hypertensive heart disease NOS without CCF	107545013	G21z0	G21z000	64715009		32	hypertensive heart disease nos without ccf	92	1	0	February 2009	0
411508017	8857	G21z011	Cardiomegaly - hypertensive	411508017	G21z0-1	G21z011	275516004		32	cardiomegaly - hypertensive	1625	244	1	February 2009	0
741681000006111	62718	G21z100	Hypertensive heart disease NOS with CCF	107545013	G21z1	G21z100	64715009		32	hypertensive heart disease nos with ccf	97	0	0	February 2009	0
299655012	16173	G21zz00	Hypertensive heart disease NOS	107545013	G21zz	G21zz00	64715009		32	hypertensive heart disease nos	536	28	0	February 2009	0

## Sheet: cvc2
medcodeid	medcode	readcode	term	snomedctdescriptionid	originalreadcode	cleansedreadcode	snomedctconceptid	release	emiscodecategoryid	term_lower	clinical	referral	test	databasebuild	immunisation	removecode	movetolist	keyterm
64282015	4668	G22..00	Hypertensive renal disease	64282015	G22	G22..00	38481006		32	hypertensive renal disease	2201	63	0	February 2009	0
54939014	17434	G22..11	Nephrosclerosis	64282015	G22-1	G22..11	38481006		32	nephrosclerosis	678	2	0	February 2009	0
108730018	39649	G220.00	Malignant hypertensive renal disease	108730018	G220	G220.00	65443008		32	malignant hypertensive renal disease	132	9	0	February 2009	0
1409014	43935	G221.00	Benign hypertensive renal disease	1409014	G221	G221.00	193003		32	benign hypertensive renal disease	56	0	0	February 2009	0
299665018	32423	G222.00	Hypertensive renal disease with renal failure	81984019	G222	G222.00	49220004		32	hypertensive renal disease with renal failure	94	0	0	February 2009	0
395753015	15106	G22z.00	Hypertensive renal disease NOS	64282015	G22z	G22z.00	38481006		32	hypertensive renal disease nos	338	12	0	February 2009	0
47076011	29310	G22z.11	Renal hypertension	64282015	G22z-1	G22z.11	38481006		32	renal hypertension	609	25	1	February 2009	0
143003017	63466	G23..00	Hypertensive heart AND renal disease	143003017	G23	G23..00	86234004		32	hypertensive heart and renal disease	44	0	0	February 2009	0
884131000006114		G23..99	Hypertensive renal + heart dis	884131000006114	G23-99	G23..99	86234004		32	hypertensive renal + heart dis
110659019	67232	G230.00	Malignant hypertensive heart AND renal disease	110659019	G230	G230.00	66610008		32	malignant hypertensive heart and renal disease	12	0	0	February 2009	0
109700019	63000	G231.00	Benign hypertensive heart AND renal disease	109700019	G231	G231.00	66052004		32	benign hypertensive heart and renal disease	4	0	0	February 2009	0
741701000006114	21837	G232.00	Hypertensive heart&renal dis wth (congestive) heart failure	299672017	G232	G232.00	194779001		32	hypertensive heart&renal dis wth (congestive) heart failure	35	4	0	February 2009	0
299673010	28684	G233.00	Hypertensive heart and renal disease with renal failure	299673010	G233	G233.00	194780003		32	hypertensive heart and renal disease with renal failure	53	3	0	February 2009	0
789941000006117	57987	G234.00	Hyperten heart&renal dis+both(congestv)heart and renal fail	299674016	G234	G234.00	194781004		32	hyperten heart&renal dis+both(congestv)heart and renal fail	8	1	0	February 2009	0
299675015	68659	G23z.00	Hypertensive heart and renal disease NOS	143003017	G23z	G23z.00	86234004		32	hypertensive heart and renal disease nos	9	0	0	February 2009	0
213101000006114		L128100	Pre-exist hyperten heart renal dis comp preg chldbirth/puerp	305828012	L1281	L128100	199007008		32	pre-exist hyperten heart renal dis comp preg chldbirth/puerp

## Sheet: cvc3
medcodeid	medcode	readcode	term	snomedctdescriptionid	originalreadcode	cleansedreadcode	snomedctconceptid	release	emiscodecategoryid	term_lower	clinical	referral	test	databasebuild	immunisation	removecode	movetolist	keyterm
905351000006113			[RFC] Myocardial infarction (MI)	905351000006113	HNG0009		905351000006109		12	[rfc] myocardial infarction (mi)
4775931000006111			Aborted myocardial infarction	2619483012	^ESCTAB477593		194821006		32	aborted myocardial infarction
3343471000006116			Acute anteroapical myocardial infarction	86618010	^ESCTAC334347		52035003		32	acute anteroapical myocardial infarction
3699921000006110			Acute inferior myocardial infarction	1233665015	^ESCTAC369992		73795002		32	acute inferior myocardial infarction
3381601000006117			Acute myocardial infarction of anterior wall	90302019	^ESCTAC338160		54329005		32	acute myocardial infarction of anterior wall
3641641000006116			Acute myocardial infarction of anterolateral wall	116613011	^ESCTAC364164		70211005		32	acute myocardial infarction of anterolateral wall
4775891000006119			Acute myocardial infarction of atrium	2470032018	^ESCTAC477589		194809007		32	acute myocardial infarction of atrium
3699911000006119			Acute myocardial infarction of diaphragmatic wall	122559017	^ESCTAC369991		73795002		32	acute myocardial infarction of diaphragmatic wall
3565871000006113			Acute myocardial infarction of inferolateral wall	108912018	^ESCTAC356587		65547006		32	acute myocardial infarction of inferolateral wall
3745741000006117			Acute myocardial infarction of inferoposterior wall	127193015	^ESCTAC374574		76593002		32	acute myocardial infarction of inferoposterior wall
3452181000006112			Acute myocardial infarction of lateral wall	97399018	^ESCTAC345218		58612006		32	acute myocardial infarction of lateral wall
3784911000006111			Acute myocardial infarction of septum	131106018	^ESCTAC378491		79009004		32	acute myocardial infarction of septum
3784921000006115			Acute myocardial infarction of septum alone	131107010	^ESCTAC378492		79009004		32	acute myocardial infarction of septum alone
5935321000006111			Acute Q wave myocardial infarction	447323012	^ESCTAC593532		304914007		32	acute q wave myocardial infarction
3427201000006111			AMI - Acute myocardial infarction	1231678011	^ESCTAM342720		57054005		32	ami - acute myocardial infarction
12220771000006115			Atrial septal defect due to and following acute myocardial infarction	3673273016	^ESCT1222077		194863005		32	atrial septal defect due to and following acute myocardial infarction
1576301000006115			Cause of Death- Acute Myocardial Infarction	1576301000006115	EGTON2G41		1576301000006104		37	cause of death- acute myocardial infarction
1576271000006117			Cause of Death- Myocardial Infarction	1576271000006117	EGTON2EGTON433		1576271000006101		37	cause of death- myocardial infarction
4586051000006118			EKG: myocardial infarction	3300377018	^ESCTEK458605		164865005		3	ekg: myocardial infarction
4586041000006115			Electrocardiographic myocardial infarction	3300376010	^ESCTEL458604		164865005		3	electrocardiographic myocardial infarction
932081000006118			First myocardial infarction	932081000006118	EMISR4QFI1		932081000006102		32	first myocardial infarction
2855341000006114			MI - Myocardial infarction	1784872019	^ESCTMI285534		22298006		32	mi - myocardial infarction
5056461000006113			MI - Silent myocardial infarction	350377017	^ESCTMI505646		233843008		32	mi - silent myocardial infarction
2855301000006112			Myocardial infarction	37436014	^ESCTMY285530		22298006		32	myocardial infarction
6348651000006112			Myocardial infarction with complication	6348651000006112	^ESCTMY634865		371068009		32	myocardial infarction with complication
6651221000006117			STEMI - ST elevation myocardial infarction	2840840013	^ESCTST665122		401303003		32	stemi - st elevation myocardial infarction
256452010	7783	323..00	ECG: myocardial infarction	256452010	323	323..00	164865005		3	ecg: myocardial infarction	465	87	1200	February 2009	0
94884017	241	G30..00	Acute myocardial infarction	94884017	G30	G30..00	57054005		32	acute myocardial infarction	268616	10581	74	February 2009	0
219521000000119	13566	G30..11	Attack - heart	37443015	G30-1	G30..11	22298006		32	attack - heart	756	7	0	February 2009	0
37443015	1204	G30..14	Heart attack	37443015	G30-4	G30..14	22298006		32	heart attack	5535	293	4	February 2009	0
219531000000117	1677	G30..15	MI - acute myocardial infarction	94884017	G30-5	G30..15	57054005		32	mi - acute myocardial infarction	102459	1065	15	February 2009	0
350376014	17689	G30..17	Silent myocardial infarction	350376014	G30-7	G30..17	233843008		32	silent myocardial infarction	572	11	0	February 2009	0
884151000006119		G30..99	Myocardial Infarction	884151000006119	G30-99	G30..99	57054005		32	myocardial infarction
455641000006112	12139	G300.00	Acute anterolateral infarction	1233238016	G300	G300.00	70211005		32	acute anterolateral infarction	2295	22	0	February 2009	0
299707016	5387	G301.00	Other specified anterior myocardial infarction	1231324017	G301	G301.00	54329005		32	other specified anterior myocardial infarction	2701	59	0	February 2009	0
299708014	40429	G301000	Acute anteroapical infarction	3038718019	G3010	G301000	52035003		32	acute anteroapical infarction	131	0	0	February 2009	0
455651000006114	17872	G301100	Acute anteroseptal infarction	104192010	G3011	G301100	62695002		32	acute anteroseptal infarction	1481	10	0	February 2009	0
299709018	14897	G301z00	Anterior myocardial infarction NOS	1231324017	G301z	G301z00	54329005		32	anterior myocardial infarction nos	5366	13	0	February 2009	0
457531000006110	8935	G302.00	Acute inferolateral infarction	1232697013	G302	G302.00	65547006		32	acute inferolateral infarction	2118	18	0	February 2009	0
1234005010	29643	G303.00	Acute inferoposterior infarction	1234005010	G303	G303.00	76593002		32	acute inferoposterior infarction	702	8	0	February 2009	0
299710011	23892	G304.00	Posterior myocardial infarction NOS	350371016	G304	G304.00	233838001		32	posterior myocardial infarction nos	1010	5	0	February 2009	0
299711010	14898	G305.00	Lateral myocardial infarction NOS	1231860015	G305	G305.00	58612006		32	lateral myocardial infarction nos	871	8	0	February 2009	0
299712015	63467	G306.00	True posterior myocardial infarction	299712015	G306	G306.00	194802003		32	true posterior myocardial infarction	65	0	0	February 2009	0
116992017	3704	G307.00	Acute subendocardial infarction	116992017	G307	G307.00	70422006		32	acute subendocardial infarction	4063	189	0	February 2009	0
450322013	9507	G307000	Acute non-Q wave infarction	450322013	G3070	G307000	307140009		32	acute non-q wave infarction	1085	22	0	February 2009	0
1780501013	10562	G307100	Acute non-ST segment elevation myocardial infarction	1780501013	G3071	G307100	401314000		32	acute non-st segment elevation myocardial infarction	74985	176	1	February 2009	0
299714019	1678	G308.00	Inferior myocardial infarction NOS	122557015	G308	G308.00	73795002		32	inferior myocardial infarction nos	17336	210	0	February 2009	0
447324018	30330	G309.00	Acute Q-wave infarct	447324018	G309	G309.00	304914007		32	acute q-wave infarct	131	0	0	February 2009	0
967931000006114	32854	G30B.00	Acute posterolateral myocardial infarction	27071012	G30B	G30B.00	15990001		32	acute posterolateral myocardial infarction	83	0	0	February 2009	0
460681000006116	29758	G30X.00	Acute transmural myocardial infarction of unspecif site	94884017	G30X	G30X.00	57054005		32	acute transmural myocardial infarction of unspecif site	225	5	0	February 2009	0
1780491019	12229	G30X000	Acute ST segment elevation myocardial infarction	1780491019	G30X0	G30X000	401303003		32	acute st segment elevation myocardial infarction	28283	64	0	February 2009	0
299718016	34803	G30y.00	Other acute myocardial infarction	94884017	G30y	G30y.00	57054005		32	other acute myocardial infarction	364	1	0	February 2009	0
299719012	28736	G30y000	Acute atrial infarction	299719012	G30y0	G30y000	194809007		32	acute atrial infarction	142	1	0	February 2009	0
1218860015	62626	G30y100	Acute papillary muscle infarction	1218860015	G30y1	G30y100	10273003		32	acute papillary muscle infarction	3	0	0	February 2009	0
1234306015	41221	G30y200	Acute septal infarction	1234306015	G30y2	G30y200	79009004		32	acute septal infarction	222	6	0	February 2009	0
299720018	46017	G30yz00	Other acute myocardial infarction NOS	94884017	G30yz	G30yz00	57054005		32	other acute myocardial infarction nos	1137	0	0	February 2009	0
299721019	14658	G30z.00	Acute myocardial infarction NOS	94884017	G30z	G30z.00	57054005		32	acute myocardial infarction nos	97617	6237	5	February 2009	0
682481000006118	61072	G311000	Myocardial infarction aborted	2619484018	G3110	G311000	194821006		32	myocardial infarction aborted	70	6	0	February 2009	0
2619484018	55137	G311011	MI - Myocardial infarction aborted	2619484018	G3110-1	G311011	194821006		32	mi - myocardial infarction aborted	66	0	0	February 2009	0
208365015	32272	G38..00	Postoperative myocardial infarction	208365015	G38	G38..00	129574000		32	postoperative myocardial infarction	263	7	0	February 2009	0
212061000006119	46112	G380.00	Postoperative transmural myocardial infarction anterior wall	455418016	G380	G380.00	311792005		32	postoperative transmural myocardial infarction anterior wall	8	0	0	February 2009	0
212071000006114	46276	G381.00	Postoperative transmural myocardial infarction inferior wall	455419012	G381	G381.00	311793000		32	postoperative transmural myocardial infarction inferior wall	39	0	0	February 2009	0
212081000006112		G382.00	Postoperative transmural myocardial infarction other sites	208365015	G382	G382.00	129574000		32	postoperative transmural myocardial infarction other sites
212091000006110	106812	G383.00	Postoperative transmural myocardial infarction unspec site	208365015	G383	G383.00	129574000		32	postoperative transmural myocardial infarction unspec site	1	0	0	August 2013	0
455422014	41835	G384.00	Postoperative subendocardial myocardial infarction	455422014	G384	G384.00	311796008		32	postoperative subendocardial myocardial infarction	37	1	0	February 2009	0
455423016	68748	G38z.00	Postoperative myocardial infarction, unspecified	208365015	G38z	G38z.00	129574000		32	postoperative myocardial infarction, unspecified	21	0	0	February 2009	0
362461000006119	96838	Gyu3400	[X]Acute transmural myocardial infarction of unspecif site	94884017	Gyu34	Gyu3400	57054005		32	[x]acute transmural myocardial infarction of unspecif site	3	0	0	May 2009	0

## Sheet: cvc4
medcodeid	medcode	readcode	term	snomedctdescriptionid	originalreadcode	cleansedreadcode	snomedctconceptid	release	emiscodecategoryid	term_lower	clinical	referral	test	databasebuild	immunisation	removecode	movetolist	keyterm
299808017	18842	G35..00	Subsequent myocardial infarction	299808017	G35	G35..00	194856005		32	subsequent myocardial infarction	389	9	0	February 2009	0
299811016	45809	G350.00	Subsequent myocardial infarction of anterior wall	299811016	G350	G350.00	194857001		32	subsequent myocardial infarction of anterior wall	67	0	0	February 2009	0
299812011	38609	G351.00	Subsequent myocardial infarction of inferior wall	299812011	G351	G351.00	194858006		32	subsequent myocardial infarction of inferior wall	69	1	0	February 2009	0
299813018	72562	G353.00	Subsequent myocardial infarction of other sites	299808017	G353	G353.00	194856005		32	subsequent myocardial infarction of other sites	10	0	0	February 2009	0
118831000006118	46166	G35X.00	Subsequent myocardial infarction of unspecified site	299808017	G35X	G35X.00	194856005		32	subsequent myocardial infarction of unspecified site	19	0	0	February 2009	0
300881018	109035	Gyu3500	[X]Subsequent myocardial infarction of other sites	299808017	Gyu35	Gyu3500	194856005		32	[x]subsequent myocardial infarction of other sites	1	0	0	January 2015	0
300882013	99991	Gyu3600	[X]Subsequent myocardial infarction of unspecified site	299808017	Gyu36	Gyu3600	194856005		32	[x]subsequent myocardial infarction of unspecified site	4	0	0	June 2010	0

## Sheet: cvc5
medcodeid	medcode	readcode	term	snomedctdescriptionid	originalreadcode	cleansedreadcode	snomedctconceptid	release	emiscodecategoryid	term_lower	clinical	referral	test	databasebuild	immunisation	removecode	movetolist	keyterm
4776141000006112			Ischemic cardiomyopathy	299794015	^ESCTIS477614		194849004		32	ischemic cardiomyopathy
299796018	7320	G343.00	Ischaemic cardiomyopathy	299796018	G343	G343.00	194849004		32	ischaemic cardiomyopathy	2726	42	0	February 2009	0

## Sheet: cvc6
medcodeid	medcode	readcode	term	snomedctdescriptionid	originalreadcode	cleansedreadcode	snomedctconceptid	release	emiscodecategoryid	term_lower	clinical	referral	test	databasebuild	immunisation	removecode	movetolist	keyterm
3373601000006113			Acute endopericarditis	198471012	^ESCTAC337360		53874003		32	acute endopericarditis
4776461000006115			Acute gonococcal pericarditis	299887013	^ESCTAC477646		194910001		32	acute gonococcal pericarditis
4776381000006116			Acute meningococcal pericarditis	299879012	^ESCTAC477638		194906004		32	acute meningococcal pericarditis
5492081000006114			Acute nonspecific pericarditis	395759016	^ESCTAC549208		266235007		32	acute nonspecific pericarditis
4776451000006117			Acute pericarditis - uremic	299886016	^ESCTAC477645		194909006		32	acute pericarditis - uremic
11922871000006113			Acute pericarditis associated with another disorder	2575728012	^ESCT1192287		194903007		32	acute pericarditis associated with another disorder
4776371000006119			Acute pericarditis caused by human coxsackievirus	3297381019	^ESCTAC477637		194905000		32	acute pericarditis caused by human coxsackievirus
11777281000006117			Acute pericarditis co-occurrent and due to uraemia	3533675011	^ESCT1177728		194909006		32	acute pericarditis co-occurrent and due to uraemia
11777311000006115			Acute pericarditis co-occurrent and due to uremia	3533674010	^ESCT1177731		194909006		32	acute pericarditis co-occurrent and due to uremia
11922861000006118			Acute pericarditis in diseases EC	299875018	^ESCT1192286		194903007		32	acute pericarditis in diseases ec
11777301000006118			Acute pericarditis secondary to uraemia	3530762017	^ESCT1177730		194909006		32	acute pericarditis secondary to uraemia
11777291000006119			Acute pericarditis secondary to uremia	3530761012	^ESCT1177729		194909006		32	acute pericarditis secondary to uremia
4776471000006110			Acute pneumococcal pericarditis	299895012	^ESCTAC477647		194916007		32	acute pneumococcal pericarditis
4776481000006113			Acute staphylococcal pericarditis	299896013	^ESCTAC477648		194917003		32	acute staphylococcal pericarditis
4776491000006111			Acute streptococcal pericarditis	299897016	^ESCTAC477649		194918008		32	acute streptococcal pericarditis
4776391000006118			Acute syphilitic pericarditis	299880010	^ESCTAC477639		194907008		32	acute syphilitic pericarditis
4776411000006118			Acute tuberculous pericarditis	299884018	^ESCTAC477641		194908003		32	acute tuberculous pericarditis
5056951000006117			Pericarditis following myocardial infarction	350432018	^ESCTPE505695		233885007		32	pericarditis following myocardial infarction
3576371000006117			Postmyocardial infarction syndrome	109915012	^ESCTPO357637		66189004		32	postmyocardial infarction syndrome
109915012	23579	G310.00	Postmyocardial infarction syndrome	500341014	G310	G310.00	66189004		32	postmyocardial infarction syndrome	130	4	0	February 2009	0
26378016	3399	G50..00	Acute pericarditis	26378016	G50	G50..00	15555002		32	acute pericarditis	17079	476	0	February 2009	0
233911000006115	45311	G50..11	Pericardial effusion - acute	95192016	G50-1	G50..11	57231008		32	pericardial effusion - acute	199	1	0	February 2009	0
299875018	29551	G500.00	Acute pericarditis in diseases EC	299875018	G500	G500.00	194903007		32	acute pericarditis in diseases ec	248	26	1	February 2009	0
299878016	58769	G500000	Acute pericarditis - coxsackie	299878016	G5000	G500000	194905000		32	acute pericarditis - coxsackie	32	0	0	February 2009	0
459361000006117	61379	G500100	Acute pericarditis - meningococcal	299879012	G5001	G500100	194906004		32	acute pericarditis - meningococcal	6	0	0	February 2009	0
299881014	112041	G500200	Acute pericarditis - syphilitic	299881014	G5002	G500200	194907008		32	acute pericarditis - syphilitic	1	0	0	September 2017	0
299882019	57126	G500300	Acute pericarditis - tuberculous	299882019	G5003	G500300	194908003		32	acute pericarditis - tuberculous	38	0	0	February 2009	0
299883012	16996	G500311	TB - acute pericarditis	299883012	G5003-1	G500311	194908003		32	tb - acute pericarditis	28	0	0	February 2009	0
299885017	40956	G500400	Acute pericarditis - uraemic	299885017	G5004	G500400	194909006		32	acute pericarditis - uraemic	38	1	0	February 2009	0
459351000006119	103850	G500500	Acute pericarditis - gonococcal	299887013	G5005	G500500	194910001		32	acute pericarditis - gonococcal	7	0	0	March 2012	0
299888015	15089	G500z00	Acute pericarditis in diseases EC NOS	26378016	G500z	G500z00	15555002		32	acute pericarditis in diseases ec nos	335	21	0	February 2009	0
216351000006118	35119	G501.00	Post infarction pericarditis	350431013	G501	G501.00	233885007		32	post infarction pericarditis	75	1	0	February 2009	0
299890019	14646	G50z.00	Other and unspecified acute pericarditis	26378016	G50z	G50z.00	15555002		32	other and unspecified acute pericarditis	3075	231	0	February 2009	0
299891015	27606	G50z000	Acute pericarditis - unspecified	26378016	G50z0	G50z000	15555002		32	acute pericarditis - unspecified	247	1	0	February 2009	0
395758012	59102	G50z100	Acute idiopathic pericarditis	395758012	G50z1	G50z100	266235007		32	acute idiopathic pericarditis	127	0	0	February 2009	0
350428012	8411	G50z111	Viral pericarditis NOS	116578018	G50z1-1	G50z111	70189005		32	viral pericarditis nos	1223	11	0	February 2009	0
459371000006112	36496	G50z200	Acute pericarditis - pneumococcal	299895012	G50z2	G50z200	194916007		32	acute pericarditis - pneumococcal	11	0	0	February 2009	0
459381000006110	104081	G50z300	Acute pericarditis - staphylococcal	299896013	G50z3	G50z300	194917003		32	acute pericarditis - staphylococcal	3	0	0	May 2012	0
459391000006113	59677	G50z400	Acute pericarditis - streptococcal	299897016	G50z4	G50z400	194918008		32	acute pericarditis - streptococcal	7	0	0	February 2009	0
395760014	64481	G50z500	Acute purulent pericarditis unspecified	350429016	G50z5	G50z500	233883000		32	acute purulent pericarditis unspecified	6	0	0	February 2009	0
37214013	60411	G50z511	Pyopericardium	37214013	G50z5-1	G50z511	22167000		32	pyopericardium	4	1	0	February 2009	0
299901010	36755	G50zz00	Acute pericarditis NOS	26378016	G50zz	G50zz00	15555002		32	acute pericarditis nos	514	2	0	February 2009	0
1212388010	105192	G536.00	Pericardial effusion	1212388010	G536	G536.00	373945007		32	pericardial effusion	1776	20	0	November 2012	0
300887019	100907	Gyu5000	[X]Other forms of acute pericarditis	26378016	Gyu50	Gyu5000	15555002		32	[x]other forms of acute pericarditis	7	0	0	November 2010	0

## Sheet: cvc7
medcodeid	medcode	readcode	term	snomedctdescriptionid	originalreadcode	cleansedreadcode	snomedctconceptid	release	emiscodecategoryid	term_lower	clinical	referral	test	databasebuild	immunisation	removecode	movetolist	keyterm
12727401000006110			Other pericardial disease NOS	1495151000000115	^ESCT1272740		682541000000102		31	other pericardial disease nos
299951017	40427	G53..00	Other diseases of pericardium	1231538011	G53	G53..00	55855009		32	other diseases of pericardium	147	4	0	February 2009	0
39303019	15534	G530.00	Haemopericardium	39303019	G530	G530.00	23412002		32	haemopericardium	1201	7	0	February 2009	0
62911012	50720	G531.00	Adhesive pericarditis	62911012	G531	G531.00	37715009		32	adhesive pericarditis	11	0	0	February 2009	0
299953019	41163	G531000	Pericardial 'milk spots'	299953019	G5310	G531000	194964003		32	pericardial 'milk spots'	41	1	0	February 2009	0
299954013	63675	G531100	Fibrosis of pericardium	299954013	G5311	G531100	194965002		32	fibrosis of pericardium	8	0	0	February 2009	0
299955014	96101	G531z00	Adhesive pericarditis NOS	62911012	G531z	G531z00	37715009		32	adhesive pericarditis nos	37	0	0	April 2009	0
141891015	20157	G532.00	Constrictive pericarditis	141891015	G532	G532.00	85598007		32	constrictive pericarditis	375	12	0	February 2009	0
63347011	56180	G532000	Concato's disease	63347011	G5320	G532000	37980001		32	concato's disease	6	0	0	February 2009	0
299957018	59140	G532100	Pick's disease of heart	141891015	G5321	G532100	85598007		32	pick's disease of heart	1	0	0	February 2009	0
299958011	65807	G532z00	Constrictive pericarditis NOS	141891015	G532z	G532z00	85598007		32	constrictive pericarditis nos	17	0	0	February 2009	0
299959015	18293	G533.00	Pericardial effusion - noninflammatory	299959015	G533	G533.00	194970009		32	pericardial effusion - noninflammatory	1389	103	0	February 2009	0
299961012	57916	G53y.00	Other diseases of pericardium OS	92882017	G53y	G53y.00	55855009		32	other diseases of pericardium os	10	0	0	February 2009	0
71153013	37628	G53y000	Calcification of pericardium	71153013	G53y0	G53y000	42653000		32	calcification of pericardium	42	2	0	February 2009	0
100098019	61929	G53y100	Fistula of pericardium	100098019	G53y1	G53y100	60254004		32	fistula of pericardium	15	0	0	February 2009	0
395763011	42024	G53yz00	Other specified pericardial disease NOS	92882017	G53yz	G53yz00	55855009		32	other specified pericardial disease nos	82	2	0	February 2009	0
395764017	33370	G53z.00	Other pericardial disease NOS	92882017	G53z	G53z.00	55855009		32	other pericardial disease nos	137	1	0	February 2009	0
58913019	15792	G53z.11	Cardiac tamponade	58913019	G53z-1	G53z.11	35304003		32	cardiac tamponade	630	16	5	February 2009	0
884251000006110		G53z.99	Pericardial disease NOS	884251000006110	G53z-99	G53z.99	682541000000102		32	pericardial disease nos
1485201017	38817	G53z000	Non-traumatic pneumopericardium	1485201017	G53z0	G53z000	391179008		32	non-traumatic pneumopericardium	47	0	0	February 2009	0
300888012		Gyu5100	[X]Other specified diseases of pericardium	1231538011	Gyu51	Gyu5100	55855009		32	[x]other specified diseases of pericardium
300889016	112442	Gyu5200	[X]Pericarditis in bacterial diseases classified elsewhere	69627015	Gyu52	Gyu5200	41739008		32	[x]pericarditis in bacterial diseases classified elsewhere	1	0	0	January 2018	0
419721000006116		Gyu5300	[X]Pericarditis in other infectious+parasitic diseases CE	69627015	Gyu53	Gyu5300	41739008		32	[x]pericarditis in other infectious+parasitic diseases ce
300891012	108258	Gyu5400	[X]Pericarditis in other diseases classified elsewhere	6471010	Gyu54	Gyu5400	3238004		32	[x]pericarditis in other diseases classified elsewhere	4	0	0	July 2014	0

[truncated: 53 more sheets: cvc8, cvc9, cvc10, cvc11, cvc12, cvc13, cvc14, cvv1, cvv2, cvv3, cvv4, cvv5, cvv6, cvv7, cvv8, cvv9, cvv10, r1, r2, r3 …]
